# Supplementary material for: Suppressing the PI3K/AKT Pathway by miR-30d-5p Mimic Sensitizes Ovarian Cancer Cells to Cell Death Induced by High-Dose Estrogen
Source: Biomedicines. 2022 Aug 24;10(9):2060. doi: 10.3390/biomedicines10092060 (PMC9495868; doi:10.3390/biomedicines10092060)
Supplement: Supplementary file 1 [file biomedicines-10-02060-s001.zip]

Archive with 2 entries (2 files):
- biomedicines-1785897-supplementary-.pdf
- Supplementary Table S3.xlsx
