# Supplementary material for: Suppressing the PI3K/AKT Pathway by miR-30d-5p Mimic Sensitizes Ovarian Cancer Cells to Cell Death Induced by High-Dose Estrogen
Source: Biomedicines. 2022 Aug 24;10(9):2060. doi: 10.3390/biomedicines10092060 (PMC9495868; doi:10.3390/biomedicines10092060)
Supplement: Supplementary file 1 [file biomedicines-10-02060-s001.zip › Supplementary Table S3.xlsx]

## Sheet: KEGG
	Pathway	Total	Hits	Pval
	Oocyte meiosis	108	27	4.57e-05
	Cell cycle	124	29	8.97e-05
	p53 signaling pathway	68	19	0.000127
	Pathways in cancer	310	54	0.000642
	Glioma	65	17	0.00067
	Protein processing in endoplasmic reticulum	129	27	0.00103
	Neurotrophin signaling pathway	123	26	0.00109
	Wnt signaling pathway	144	29	0.00129
	Lysine degradation	47	13	0.00163
	Influenza A	107	23	0.00164
	RIG-I-like receptor signaling pathway	49	13	0.00246
	Toxoplasmosis	93	20	0.00321
	Pancreatic cancer	69	16	0.00369
	Long-term potentiation	70	16	0.00429
	Apoptosis	83	18	0.00461
	Epstein-Barr virus infection	91	19	0.00567
	Axon guidance	118	23	0.00605
	Alzheimer's disease	49	12	0.00717
	Colorectal cancer	49	12	0.00717
	Progesterone-mediated oocyte maturation	80	17	0.00721
	Small cell lung cancer	80	17	0.00721
	RNA transport	126	23	0.0134
	Mucin type O-Glycan biosynthesis	30	8	0.0158
	Measles	102	19	0.0191
	HTLV-I infection	199	32	0.0246
	Amino sugar and nucleotide sugar metabolism	45	10	0.0264
	Jak-STAT signaling pathway	99	18	0.0278
	Phosphatidylinositol signaling system	75	14	0.0401
	B cell receptor signaling pathway	75	14	0.0401
	Chagas disease (American trypanosomiasis)	89	16	0.0403
	mRNA surveillance pathway	82	15	0.0403
	Focal adhesion	200	31	0.0418
	Osteoclast differentiation	119	20	0.0449
	TGF-beta signaling pathway	84	15	0.0486

## Sheet: Reactome
	Pathway	Total	Hits	Pval
	Pre-NOTCH Transcription and Translation	19	13	7.22e-09
	Pre-NOTCH Expression and Processing	24	14	3.77e-08
	Post-transcriptional silencing by small RNAs	7	7	2.48e-07
	Transcriptional activity of SMAD2/SMAD3:SMAD4 heterotrimer	43	18	3.43e-07
	Ca2+ pathway	40	17	5.61e-07
	Immune System	942	154	6e-07
	Signaling by TGF-beta Receptor Complex	72	24	6.35e-07
	Generic Transcription Pathway	189	44	2.22e-06
	Interferon alpha/beta signaling	68	22	3.28e-06
	Gene Expression	851	137	6.94e-06
	Membrane Trafficking	146	35	1.23e-05
	Cellular responses to stress	256	52	1.91e-05
	Cellular Senescence	143	34	1.98e-05
	Signaling by NOTCH	86	24	2.06e-05
	beta-catenin independent WNT signaling	113	28	4.82e-05
	Signaling by Wnt	245	49	5.05e-05
	Downregulation of SMAD2/3:SMAD4 transcriptional activity	22	10	6.38e-05
	CLEC7A (Dectin-1) induces NFAT activation	12	7	0.000117
	Small interfering RNA (siRNA) biogenesis	9	6	0.000135
	Fc epsilon receptor (FCERI) signaling	169	36	0.000136
	Vesicle-mediated transport	184	38	0.000176
	Translocation of GLUT4 to the plasma membrane	53	16	0.00018
	Regulation of cholesterol biosynthesis by SREBP (SREBF)	39	13	0.000243
	Oncogene Induced Senescence	30	11	0.000283
	PKMTs methylate histone lysines	50	15	0.000308
	Chromatin modifying enzymes	216	42	0.000327
	Chromatin organization	216	42	0.000327
	Intrinsic Pathway for Apoptosis	36	12	0.000419
	Programmed Cell Death	154	32	0.000502
	Interferon Signaling	177	35	0.000734
	Apoptosis	151	31	0.000757
	Adaptive Immune System	430	70	0.00112
	Downstream signaling events of B Cell Receptor (BCR)	164	32	0.00154
	Downregulation of TGF-beta receptor signaling	26	9	0.00163
	Processing and activation of SUMO	9	5	0.00163
	Signaling by ERBB2	152	30	0.00177
	G1/S-Specific Transcription	13	6	0.00184
	Signaling by the B Cell Receptor (BCR)	190	35	0.00266
	Activation of BH3-only proteins	23	8	0.00285
	MicroRNA (miRNA) biogenesis	23	8	0.00285
	RHO GTPases activate PAKs	23	8	0.00285
	TRAF3-dependent IRF activation pathway	14	6	0.00291
	SMAD2/SMAD3:SMAD4 heterotrimer regulates transcription	28	9	0.00292
	eNOS activation	10	5	0.00296
	Innate Immune System	569	86	0.00313
	Downstream signal transduction	151	29	0.0032
	CLEC7A (Dectin-1) signaling	99	21	0.00342
	Downstream signaling of activated FGFR1	139	27	0.0037
	Downstream signaling of activated FGFR2	139	27	0.0037
	Downstream signaling of activated FGFR3	139	27	0.0037
	Downstream signaling of activated FGFR4	139	27	0.0037
	Signaling by SCF-KIT	133	26	0.00398
	Oxidative Stress Induced Senescence	88	19	0.00426
	DAP12 signaling	154	29	0.0043
	Negative regulators of RIG-I/MDA5 signaling	30	9	0.00491
	Metabolism of nitric oxide	20	7	0.00502
	eNOS activation and regulation	20	7	0.00502
	Cytokine Signaling in Immune system	284	47	0.00518
	Signaling by PDGF	177	32	0.00532
	Transport to the Golgi and subsequent modification	36	10	0.00566
	Cell Cycle Checkpoints	123	24	0.00568
	Asparagine N-linked glycosylation	117	23	0.0061
	Conversion from APC/C:Cdc20 to APC/C:Cdh1 in late anaphase	16	6	0.00636
	RHO GTPases Activate ROCKs	16	6	0.00636
	Regulation of lipid metabolism by Peroxisome proliferator-activated receptor alpha (PPARalpha)	60	14	0.00654
	GAB1 signalosome	98	20	0.00665
	SUMOylation	79	17	0.00691
	Cell Cycle, Mitotic	409	63	0.00723
	TGF-beta receptor signaling activates SMADs	32	9	0.00781
	Linoleic acid (LA) metabolism	8	4	0.0081
	Signaling by EGFR	168	30	0.00816
	Signaling by VEGF	100	20	0.00837
	Phosphorylation of the APC/C	17	6	0.00889
	PI3K events in ERBB4 signaling	94	19	0.00894
	PIP3 activates AKT signaling	94	19	0.00894
	PI3K events in ERBB2 signaling	94	19	0.00894
	PI-3K cascade:FGFR1	94	19	0.00894
	PI-3K cascade:FGFR2	94	19	0.00894
	PI-3K cascade:FGFR3	94	19	0.00894
	PI-3K cascade:FGFR4	94	19	0.00894
	Cell Cycle	498	74	0.00909
	Regulation of APC/C activators between G1/S and early anaphase	75	16	0.0094
	Post-translational protein modification	309	49	0.00994
	Signaling by ERBB4	143	26	0.0105
	Interferon gamma signaling	76	16	0.0107
	MHC class II antigen presentation	89	18	0.0107
	Fatty acid, triacylglycerol, and ketone body metabolism	123	23	0.0112
	Signaling by FGFR	151	27	0.0115
	DARPP-32 events	23	7	0.0117
	VEGFR2 mediated vascular permeability	23	7	0.0117
	Oxygen-dependent proline hydroxylation of Hypoxia-inducible Factor Alpha	18	6	0.0121
	NOTCH1 Intracellular Domain Regulates Transcription	40	10	0.0124
	PI3K/AKT activation	97	19	0.0125
	EPH-Ephrin signaling	84	17	0.0128
	ER to Golgi Transport	9	4	0.0133
	COPII (Coat Protein 2) Mediated Vesicle Transport	9	4	0.0133

## Sheet: GO_BP
	Pathway	Total	Hits	Pval
	negative regulation of transcription from RNA polymerase II promoter	552	104	6.53e-08
	protein ubiquitination	658	118	1.4e-07
	protein modification by small protein conjugation	713	124	3.78e-07
	negative regulation of biosynthetic process	1240	191	2.44e-06
	negative regulation of cellular biosynthetic process	1220	188	2.88e-06
	negative regulation of metabolic process	1820	264	3.57e-06
	negative regulation of cellular metabolic process	1660	244	3.69e-06
	DNA-dependent transcription, initiation	257	54	3.89e-06
	transcription initiation from RNA polymerase II promoter	219	47	8.99e-06
	negative regulation of apoptotic process	679	113	1.06e-05
	negative regulation of apoptotic process	679	113	1.06e-05
	negative regulation of RNA metabolic process	1020	159	1.07e-05
	regulation of transcription from RNA polymerase II promoter	1610	233	1.48e-05
	histone modification	312	60	2.13e-05
	negative regulation of programmed cell death	691	113	2.35e-05
	negative regulation of transcription, DNA-dependent	987	152	2.63e-05
	negative regulation of transcription, DNA-dependent	987	152	2.63e-05
	chromatin modification	512	88	3.02e-05
	covalent chromatin modification	320	60	4.61e-05
	negative regulation of nucleobase-containing compound metabolic process	1130	169	5.01e-05
	transforming growth factor beta receptor signaling pathway	221	45	5.43e-05
	transcription from RNA polymerase II promoter	1930	268	7.24e-05
	interaction with host	426	73	0.000155
	interphase of mitotic cell cycle	435	74	0.000177
	cellular protein catabolic process	518	85	0.000212
	embryo development	1080	159	0.000214
	interphase	443	74	0.000311
	protein catabolic process	644	101	0.000315
	Golgi vesicle transport	206	40	0.000389
	cell division	507	82	0.000435
	negative regulation of translation	70	18	0.000574
	negative regulation of cell cycle	520	83	0.000611
	negative regulation of cellular protein metabolic process	463	75	0.000717
	positive regulation of transcription from RNA polymerase II promoter	800	118	0.00114
	protein polyubiquitination	177	34	0.00124
	mitotic cell cycle	968	139	0.00128
	vesicle localization	82	19	0.0016
	regulation of translation	228	41	0.00161
	regulation of mitotic cell cycle	351	58	0.00172
	defense response to virus	215	39	0.00175
	G1/S transition of mitotic cell cycle	209	38	0.00191
	regulation of cell cycle	886	127	0.00219
	viral reproductive process	597	90	0.00225
	cellular macromolecule catabolic process	849	122	0.00244
	viral genome replication	67	16	0.00261
	negative regulation of protein metabolic process	540	82	0.00283
	gene silencing	99	21	0.00299
	intrinsic apoptotic signaling pathway	135	26	0.00424
	mitotic cell cycle checkpoint	149	28	0.00441
	cell cycle arrest	428	66	0.00486
	centrosome cycle	47	12	0.00486
	glucosamine metabolic process	4	3	0.00522
	post-Golgi vesicle-mediated transport	79	17	0.00614
	homeostasis of number of cells	196	34	0.00681
	regulation of binding	189	33	0.00688
	chromatin organization	637	92	0.0069
	mitosis	420	64	0.00716
	macromolecule catabolic process	1070	146	0.00716
	macromolecule catabolic process	1070	146	0.00716
	intracellular receptor mediated signaling pathway	270	44	0.00745
	neuron apoptotic process	169	30	0.00764
	regulation of transforming growth factor beta receptor signaling pathway	107	21	0.00766
	ER to Golgi vesicle-mediated transport	62	14	0.00796
	positive regulation of transcription, DNA-dependent	1260	168	0.00892
	positive regulation of transcription, DNA-dependent	1260	168	0.00892
	spliceosomal complex assembly	39	10	0.00948
	DNA integrity checkpoint	152	27	0.0109
	mRNA splice site selection	18	6	0.0113
	mitotic spindle organization	40	10	0.0114
	positive regulation of RNA metabolic process	1330	176	0.0115
	establishment of vesicle localization	59	13	0.0127
	NLS-bearing substrate import into nucleus	14	5	0.0151
	regulation of protein stability	114	21	0.0156
	peptidyl-amino acid modification	739	102	0.0163
	DNA damage checkpoint	143	25	0.0168
	regulation of cellular protein metabolic process	1560	201	0.0179
	tissue morphogenesis	566	80	0.0184
	cellular membrane organization	471	68	0.0185
	positive regulation of developmental process	817	111	0.0194
	axon guidance	394	58	0.0196
	post-translational protein modification	196	32	0.0197
	response to virus	325	49	0.0203
	regulation of cell morphogenesis	325	49	0.0203
	viral reproduction	803	109	0.0208
	cytoskeleton-dependent intracellular transport	76	15	0.021
	ER-nucleus signaling pathway	111	20	0.0224
	regulation of DNA binding	70	14	0.0226
	negative regulation of signal transduction	790	107	0.0231
	endosomal transport	162	27	0.0239
	embryonic morphogenesis	581	81	0.0241
	intrinsic apoptotic signaling pathway in response to DNA damage	51	11	0.0244
	regulation of gene expression, epigenetic	155	26	0.0244
	response to hypoxia	245	38	0.0254
	M phase of mitotic cell cycle	447	64	0.0255
	cellular component disassembly involved in execution phase of apoptosis	78	15	0.0261
	morphogenesis of an epithelium	440	63	0.0264
	intracellular steroid hormone receptor signaling pathway	113	20	0.0267
	positive regulation of cell cycle	113	20	0.0267
	negative regulation of cell proliferation	585	81	0.0279
	regulation of neuron apoptotic process	150	25	0.0289
